# Supplementary material for: Habitual Choline Intakes across the Childbearing Years: A Review
Source: Nutrients. 2021 Dec 8;13(12):4390. doi: 10.3390/nu13124390 (PMC8709092; doi:10.3390/nu13124390)
Supplement: Supplementary file 1 [file nutrients-13-04390-s001.zip]

Archive with 1 entries (1 files):
- nutrients-1461714-supplementary.pdf
